# Supplementary material for: Controlled Silver Nanoparticle Formation in Hair Fibers Dyed with Reseda luteola L.: A Study on Additive-Dependent Penetration and Aggregation
Source: Molecules. 2025 Aug 21;30(16):3446. doi: 10.3390/molecules30163446 (PMC12388297; doi:10.3390/molecules30163446)
Supplement: Supplementary file 1 [file molecules-30-03446-s001.zip]

Archive with 1 entries (1 files):
- molecules-3769485-supplementary.pdf
